# Supplementary material for: Adrenohepatic Adhesion/Fusion Mimicking Hepatic Invasion: Two Cases of Benign Right Adrenal Lesions and a Review of the Literature
Source: Diagnostics (Basel). 2026 Jul 22;16(14):2297. doi: 10.3390/diagnostics16142297 (PMC13409512; doi:10.3390/diagnostics16142297)
Supplement: Supplementary file 1 [file diagnostics-16-02297-s001.zip]

Archive with 1 entries (1 files):
- diagnostics-4367197-supplementary.pdf
